# Supplementary material for: Penicillin-Binding Proteins, β-Lactamases, and β-Lactamase Inhibitors in β-Lactam-Producing Actinobacteria: Self-Resistance Mechanisms
Source: Int J Mol Sci. 2022 May 18;23(10):5662. doi: 10.3390/ijms23105662 (PMC9146315; doi:10.3390/ijms23105662)
Supplement: Supplementary file 1 [file ijms-23-05662-s001.zip]

Archive with 1 entries (1 files):
- ijms-1698891-supplementary.pdf
